# Supplementary material for: Biopsychosocial and Cultural Determinants of Functioning and Healthcare Outcomes in Chronic Non-Cancer Pain: An Integrative Review
Source: Healthcare (Basel). 2026 Mar 12;14(6):725. doi: 10.3390/healthcare14060725 (PMC13026475; doi:10.3390/healthcare14060725)
Supplement: Supplementary file 1 [file healthcare-14-00725-s001.zip]

Archive with 1 entries (1 files):
- healthcare-4175911-supplementary.pdf
